# Supplementary material for: Dysbiosis in intestinal microbiome linked to fecal blood determined by direct hybridization
Source: 3 Biotech. 2020 Jul 28;10(8):358. doi: 10.1007/s13205-020-02351-w (PMC7387388; doi:10.1007/s13205-020-02351-w)
Supplement: Supplementary file 1 — Supplementary file1 (XLSX 29 kb) [file 13205_2020_2351_MOESM1_ESM.xlsx]

## Sheet: with red flag
ID	ACCESSION #	CLASS NAME	ANALYTE TYPE	SEQUENCE
NEG_A	ERCC_00096.1	Negative	SYSTEM	TCAGGCCTTGCCCTTACTAATGGCGCGTTGTAACGGGCCTTGAGGGAATGTCACTATTGAGGCACCCGTTCGACCCTCAGAGATATACCATTCCGCCTAT	1	3	3	7	8	5	4	2	6	5	10	5	4	3	2	3	8	1	2	2	1	4	4	7	4	7	9	7	6	5	6	6	8	4	4	6	1	4	9	3	7	8	9	5	5
NEG_B	ERCC_00041.1	Negative	SYSTEM	ATGAAAGCGCTGCTACTATGATAAGAGTACACGTACAGGTCTCGCCCGATTGGATTATGGCGAGCTGCCGCATTGACGGACATACCTTTGAACGTAATCG	1	1	2	3	1	1	1	1	2	3	2	2	1	2	1	1	1	3	1	3	2	2	1	2	4	1	2	1	1	4	6	1	2	1	2	1	2	1	3	1	1	3	3	1	2
NEG_C	ERCC_00019.1	Negative	SYSTEM	GCCGCTTTCGCTCGGGTCTGCGGGTTATAGCTTTTCAGTCTCGACGGGCTAGCACACATCTGGTTGACTAGGCGCATAGTCGCCATTCACAGATTTGCTC	1	3	4	1	2	1	1	1	1	3	1	1	1	1	2	1	1	1	2	4	1	1	2	1	4	2	3	3	2	1	2	1	1	1	2	2	3	1	1	2	1	5	1	1	1
NEG_D	ERCC_00076.1	Negative	SYSTEM	TACCTGGCATTTGGGCACTTCTTGCGTTTAAGCGGGAAAGATCGCGAGGGCCCGCTATTTGCGATACTTCCCATGTCGGTGCCGTCGCCTCTATGTACTC	1	3	5	7	1	1	3	1	1	6	5	1	1	2	1	1	7	2	1	2	3	1	3	2	4	4	3	1	3	2	1	3	2	2	1	2	4	1	1	1	1	2	4	2	2
NEG_E	ERCC_00098.1	Negative	SYSTEM	GGTTGAATTTGAGCGGATGGGCTCAACTGCGTCGTAACCGGTAGATACAGGGCATACGAGCCTCCCTATTTAACGGCATCATCCCGCGTAGTGCTGGTCA	2	5	7	6	6	2	3	8	8	6	5	7	4	3	3	6	2	3	7	4	5	2	5	11	9	10	6	8	6	2	9	1	7	3	5	9	4	5	2	5	5	11	8	8	4
NEG_F	ERCC_00126.1	Negative	SYSTEM	ACGAAGCTGTTCGGCCGCACGCAAGTACCTCCCACTTAGAAAGCGAATAACCCAACGACCGTGTTCAACCCTGGCCGTCTCTCAACCAGGTATGCAATCA	1	4	6	5	3	4	2	6	5	5	4	8	3	4	1	1	8	4	8	4	6	5	5	1	8	8	5	2	2	1	4	6	7	8	2	3	4	4	4	5	2	7	6	10	9
NEG_G	ERCC_00144.1	Negative	SYSTEM	AACCGCCGCATACGGCCGATTGTCGCAGCCCGGGTCGATTATAACAACGGTGCAATCTCAGCTAAACCGACGCAGTTTTGCTCCTTGGATTCTGAGCCCG	1	2	2	2	2	1	2	1	2	5	1	1	2	4	1	1	1	2	2	2	1	1	4	3	1	1	2	3	2	1	1	2	3	1	1	2	1	2	1	1	1	1	3	1	1
NEG_H	ERCC_00154.1	Negative	SYSTEM	GCACTGGCATTGGTCGTTTCAGGAGGCCATACAGAACTGGTTTATATGAAGGAACATGGATCATTTGAAGTCATTGGGGAAACCCTTGATGATGCGGCAG	1	1	1	3	1	2	1	1	1	1	1	1	1	1	1	1	1	1	1	4	2	1	3	2	2	1	1	2	2	1	1	2	1	1	2	1	1	2	1	2	1	2	1	1	1
POS_A	ERCC_00117.1	Positive	SYSTEM	GTACAGGCTGCTGGCTCATGTTTCCTTCTACGCTGCACTTGCGGGCATAGAGGTCGGTTGCGATCTATATTCGGAGATAACTATTCACCCAGCGCCACTC	589	8427	7837	9011	6748	7537	6107	10758	9039	10024	10672	9231	6010	5810	5919	6041	8297	8977	7533	7588	6154	7226	7094	7485	7957	7573	7101	6773	6704	6736	7844	7649	7469	4861	4828	6562	8055	6108	5491	5510	5747	9655	10575	10275	8774
POS_B	ERCC_00112.1	Positive	SYSTEM	AGAGATCACGTGGACCAAAGCTGATTGATTACGGGACTGGCCGTAAGTGCTGCCCGCGAGTAGATCGTCTAGATCCGGCTAAAATTCCCTGCGGTGCCTT	123	1748	1729	1979	1503	1593	1431	2447	1958	2033	2268	1976	1267	1296	1280	1254	1878	1900	1542	1508	1260	1451	1388	1481	1616	1437	1354	1346	1292	1465	1579	1420	1440	998	975	1418	1573	1242	1152	1098	1217	1947	2200	2103	1681
POS_C	ERCC_00002.1	Positive	SYSTEM	CCCAGATGACCTTCTCCCTCATAATCACTTAATCTGAGCGCAGGAGGCAGGCTGTATTAATTCCGGCCTCCAACCGGACCGTGGAACGACGCGACCAAGT	21	355	327	395	333	355	316	519	453	497	476	446	272	274	275	279	416	398	370	337	308	334	299	333	381	370	332	309	302	322	326	318	280	230	211	295	356	263	273	244	253	435	434	479	348
POS_D	ERCC_00092.1	Positive	SYSTEM	GGGTCCTTACCGGCTGTAAGCTCACTACAATCCAGGTACAGAGTGCGTTAACCGGCCATTAGAGGGCCGCTACACCCGTCAGAATTTAAACGTATGGGCG	7	96	125	121	114	117	106	157	144	127	141	124	85	79	81	70	115	116	117	118	73	74	88	95	95	87	107	91	84	99	117	100	91	94	63	85	108	82	76	87	92	130	137	136	124
POS_E	ERCC_00035.1	Positive	SYSTEM	ACCCGTATGAACTGTTGCCGGCTCGGAAATGTTAAGGCTCTGCGCACGCACTTTATCATTCGCAGCCTGTTCTGTCAGCGGGTCAGCCTAGGTTACGGTG	2	55	29	37	36	47	38	63	41	46	39	40	23	28	21	24	32	41	38	25	23	28	29	41	31	29	44	32	27	24	36	30	35	21	24	16	37	32	27	28	21	38	46	39	43
POS_F	ERCC_00034.1	Positive	SYSTEM	TTGGTCCGAGGAGGCATATAGGAAACGATGGGCACGCGCTATTCAGACGTTATTTGGTATGGAGTAAGAGGCCGGAAACTGGGCTCGATTGATGGATACT	2	28	28	34	34	26	22	40	29	29	25	34	13	22	21	20	24	29	32	27	29	20	19	21	34	30	40	29	31	24	34	32	26	17	17	25	24	24	14	21	24	29	43	44	21
				Supplementary Table 3. The nCounter Analyzer has eight negative control and six spike-in positive hybridization controls with different concentrations for each. Sequence and count numbers obtained during microbiota analysis are presented. In bold the sample excluded from the analysis.
[truncated: 27 more columns]

## Sheet: without red flag
ID	ACCESSION #	CLASS NAME	ANALYTE TYPE	SEQUENCE
NEG_A	ERCC_00096.1	Negative	SYSTEM	TCAGGCCTTGCCCTTACTAATGGCGCGTTGTAACGGGCCTTGAGGGAATGTCACTATTGAGGCACCCGTTCGACCCTCAGAGATATACCATTCCGCCTAT	3	3	7	8	5	4	2	6	5	10	5	4	3	2	3	8	1	2	2	1	4	4	7	4	7	9	7	6	5	6	6	8	4	4	6	1	4	9	3	7	8	9	5	5	1
NEG_B	ERCC_00041.1	Negative	SYSTEM	ATGAAAGCGCTGCTACTATGATAAGAGTACACGTACAGGTCTCGCCCGATTGGATTATGGCGAGCTGCCGCATTGACGGACATACCTTTGAACGTAATCG	1	2	3	1	1	1	1	2	3	2	2	1	2	1	1	1	3	1	3	2	2	1	2	4	1	2	1	1	4	6	1	2	1	2	1	2	1	3	1	1	3	3	1	2	2
NEG_C	ERCC_00019.1	Negative	SYSTEM	GCCGCTTTCGCTCGGGTCTGCGGGTTATAGCTTTTCAGTCTCGACGGGCTAGCACACATCTGGTTGACTAGGCGCATAGTCGCCATTCACAGATTTGCTC	3	4	1	2	1	1	1	1	3	1	1	1	1	2	1	1	1	2	4	1	1	2	1	4	2	3	3	2	1	2	1	1	1	2	2	3	1	1	2	1	5	1	1	1	1
NEG_D	ERCC_00076.1	Negative	SYSTEM	TACCTGGCATTTGGGCACTTCTTGCGTTTAAGCGGGAAAGATCGCGAGGGCCCGCTATTTGCGATACTTCCCATGTCGGTGCCGTCGCCTCTATGTACTC	3	5	7	1	1	3	1	1	6	5	1	1	2	1	1	7	2	1	2	3	1	3	2	4	4	3	1	3	2	1	3	2	2	1	2	4	1	1	1	1	2	4	2	2	1
NEG_E	ERCC_00098.1	Negative	SYSTEM	GGTTGAATTTGAGCGGATGGGCTCAACTGCGTCGTAACCGGTAGATACAGGGCATACGAGCCTCCCTATTTAACGGCATCATCCCGCGTAGTGCTGGTCA	5	7	6	6	2	3	8	8	6	5	7	4	3	3	6	2	3	7	4	5	2	5	11	9	10	6	8	6	2	9	1	7	3	5	9	4	5	2	5	5	11	8	8	4	6
NEG_F	ERCC_00126.1	Negative	SYSTEM	ACGAAGCTGTTCGGCCGCACGCAAGTACCTCCCACTTAGAAAGCGAATAACCCAACGACCGTGTTCAACCCTGGCCGTCTCTCAACCAGGTATGCAATCA	4	6	5	3	4	2	6	5	5	4	8	3	4	1	1	8	4	8	4	6	5	5	1	8	8	5	2	2	1	4	6	7	8	2	3	4	4	4	5	2	7	6	10	9	3
NEG_G	ERCC_00144.1	Negative	SYSTEM	AACCGCCGCATACGGCCGATTGTCGCAGCCCGGGTCGATTATAACAACGGTGCAATCTCAGCTAAACCGACGCAGTTTTGCTCCTTGGATTCTGAGCCCG	2	2	2	2	1	2	1	2	5	1	1	2	4	1	1	1	2	2	2	1	1	4	3	1	1	2	3	2	1	1	2	3	1	1	2	1	2	1	1	1	1	3	1	1	1
NEG_H	ERCC_00154.1	Negative	SYSTEM	GCACTGGCATTGGTCGTTTCAGGAGGCCATACAGAACTGGTTTATATGAAGGAACATGGATCATTTGAAGTCATTGGGGAAACCCTTGATGATGCGGCAG	1	1	3	1	2	1	1	1	1	1	1	1	1	1	1	1	1	1	4	2	1	3	2	2	1	1	2	2	1	1	2	1	1	2	1	1	2	1	2	1	2	1	1	1	3
POS_A	ERCC_00117.1	Positive	SYSTEM	GTACAGGCTGCTGGCTCATGTTTCCTTCTACGCTGCACTTGCGGGCATAGAGGTCGGTTGCGATCTATATTCGGAGATAACTATTCACCCAGCGCCACTC	8427	7837	9011	6748	7537	6107	10758	9039	10024	10672	9231	6010	5810	5919	6041	8297	8977	7533	7588	6154	7226	7094	7485	7957	7573	7101	6773	6704	6736	7844	7649	7469	4861	4828	6562	8055	6108	5491	5510	5747	9655	10575	10275	8774	7913
POS_B	ERCC_00112.1	Positive	SYSTEM	AGAGATCACGTGGACCAAAGCTGATTGATTACGGGACTGGCCGTAAGTGCTGCCCGCGAGTAGATCGTCTAGATCCGGCTAAAATTCCCTGCGGTGCCTT	1748	1729	1979	1503	1593	1431	2447	1958	2033	2268	1976	1267	1296	1280	1254	1878	1900	1542	1508	1260	1451	1388	1481	1616	1437	1354	1346	1292	1465	1579	1420	1440	998	975	1418	1573	1242	1152	1098	1217	1947	2200	2103	1681	1629
POS_C	ERCC_00002.1	Positive	SYSTEM	CCCAGATGACCTTCTCCCTCATAATCACTTAATCTGAGCGCAGGAGGCAGGCTGTATTAATTCCGGCCTCCAACCGGACCGTGGAACGACGCGACCAAGT	355	327	395	333	355	316	519	453	497	476	446	272	274	275	279	416	398	370	337	308	334	299	333	381	370	332	309	302	322	326	318	280	230	211	295	356	263	273	244	253	435	434	479	348	363
POS_D	ERCC_00092.1	Positive	SYSTEM	GGGTCCTTACCGGCTGTAAGCTCACTACAATCCAGGTACAGAGTGCGTTAACCGGCCATTAGAGGGCCGCTACACCCGTCAGAATTTAAACGTATGGGCG	96	125	121	114	117	106	157	144	127	141	124	85	79	81	70	115	116	117	118	73	74	88	95	95	87	107	91	84	99	117	100	91	94	63	85	108	82	76	87	92	130	137	136	124	105
POS_E	ERCC_00035.1	Positive	SYSTEM	ACCCGTATGAACTGTTGCCGGCTCGGAAATGTTAAGGCTCTGCGCACGCACTTTATCATTCGCAGCCTGTTCTGTCAGCGGGTCAGCCTAGGTTACGGTG	55	29	37	36	47	38	63	41	46	39	40	23	28	21	24	32	41	38	25	23	28	29	41	31	29	44	32	27	24	36	30	35	21	24	16	37	32	27	28	21	38	46	39	43	36
POS_F	ERCC_00034.1	Positive	SYSTEM	TTGGTCCGAGGAGGCATATAGGAAACGATGGGCACGCGCTATTCAGACGTTATTTGGTATGGAGTAAGAGGCCGGAAACTGGGCTCGATTGATGGATACT	28	28	34	34	26	22	40	29	29	25	34	13	22	21	20	24	29	32	27	29	20	19	21	34	30	40	29	31	24	34	32	26	17	17	25	24	24	14	21	24	29	43	44	21	31
				Supplementary Table 3. The nCounter Analyzer has eight negative control and six spike-in positive hybridization controls with different concentrations for each. Sequence and count numbers obtained during microbiota analysis are presented.
[truncated: 26 more columns]

## Sheet: with 2 different n-counter
ID	ACCESSION #	CLASS NAME	ANALYTE TYPE	SEQUENCE	SERIAL # 1503C0252						average	SD		SERIAL # 1505C0270						average	SD
NEG_A	ERCC_00096.1	Negative	SYSTEM	TCAGGCCTTGCCCTTACTAATGGCGCGTTGTAACGGGCCTTGAGGGAATGTCACTATTGAGGCACCCGTTCGACCCTCAGAGATATACCATTCCGCCTAT	3	3	7	8	5	4	5	2.09762		3	2	7	8	5	3	4.66667	2.42212
NEG_B	ERCC_00041.1	Negative	SYSTEM	ATGAAAGCGCTGCTACTATGATAAGAGTACACGTACAGGTCTCGCCCGATTGGATTATGGCGAGCTGCCGCATTGACGGACATACCTTTGAACGTAATCG	1	2	3	1	1	1	1.5	0.83666		1	3	2	2	1	1	1.66667	0.816497
NEG_C	ERCC_00019.1	Negative	SYSTEM	GCCGCTTTCGCTCGGGTCTGCGGGTTATAGCTTTTCAGTCTCGACGGGCTAGCACACATCTGGTTGACTAGGCGCATAGTCGCCATTCACAGATTTGCTC	3	4	1	2	1	1	2	1.26491		2	4	1	1	2	1	1.83333	1.16905
NEG_D	ERCC_00076.1	Negative	SYSTEM	TACCTGGCATTTGGGCACTTCTTGCGTTTAAGCGGGAAAGATCGCGAGGGCCCGCTATTTGCGATACTTCCCATGTCGGTGCCGTCGCCTCTATGTACTC	3	5	7	1	1	3	3.33333	2.33809		1	2	8	1	7	1	3.33333	3.26599
NEG_E	ERCC_00098.1	Negative	SYSTEM	GGTTGAATTTGAGCGGATGGGCTCAACTGCGTCGTAACCGGTAGATACAGGGCATACGAGCCTCCCTATTTAACGGCATCATCCCGCGTAGTGCTGGTCA	5	7	6	6	2	3	4.83333	1.94079		7	4	5	2	5	6	4.83333	1.7224
NEG_F	ERCC_00126.1	Negative	SYSTEM	ACGAAGCTGTTCGGCCGCACGCAAGTACCTCCCACTTAGAAAGCGAATAACCCAACGACCGTGTTCAACCCTGGCCGTCTCTCAACCAGGTATGCAATCA	4	6	5	3	4	2	4	1.41421		8	4	5	5	5	1	4.66667	2.25093
NEG_G	ERCC_00144.1	Negative	SYSTEM	AACCGCCGCATACGGCCGATTGTCGCAGCCCGGGTCGATTATAACAACGGTGCAATCTCAGCTAAACCGACGCAGTTTTGCTCCTTGGATTCTGAGCCCG	2	2	2	2	1	2	1.83333	0.408248		2	2	1	1	4	1	1.83333	1.16905
NEG_H	ERCC_00154.1	Negative	SYSTEM	GCACTGGCATTGGTCGTTTCAGGAGGCCATACAGAACTGGTTTATATGAAGGAACATGGATCATTTGAAGTCATTGGGGAAACCCTTGATGATGCGGCAG	1	1	3	1	2	1	1.5	0.83666		1	3	2	1	2	1	1.66667	0.816497
POS_A	ERCC_00117.1	Positive	SYSTEM	GTACAGGCTGCTGGCTCATGTTTCCTTCTACGCTGCACTTGCGGGCATAGAGGTCGGTTGCGATCTATATTCGGAGATAACTATTCACCCAGCGCCACTC	8427	7837	9011	6748	7537	6107	7611.17	1066.7		7533	7588	8226	6154	7094	6041	7106	861.362
POS_B	ERCC_00112.1	Positive	SYSTEM	AGAGATCACGTGGACCAAAGCTGATTGATTACGGGACTGGCCGTAAGTGCTGCCCGCGAGTAGATCGTCTAGATCCGGCTAAAATTCCCTGCGGTGCCTT	1748	1729	1979	1503	1593	1431	1663.83	197.867		1542	1508	1260	1451	1388	1254	1400.5	122.872
POS_C	ERCC_00002.1	Positive	SYSTEM	CCCAGATGACCTTCTCCCTCATAATCACTTAATCTGAGCGCAGGAGGCAGGCTGTATTAATTCCGGCCTCCAACCGGACCGTGGAACGACGCGACCAAGT	355	327	395	333	355	316	346.833	28.2448		370	337	308	334	299	279	321.167	32.3816
POS_D	ERCC_00092.1	Positive	SYSTEM	GGGTCCTTACCGGCTGTAAGCTCACTACAATCCAGGTACAGAGTGCGTTAACCGGCCATTAGAGGGCCGCTACACCCGTCAGAATTTAAACGTATGGGCG	96	125	121	114	117	106	113.167	10.6097		117	118	73	74	88	70	90	22.1901
POS_E	ERCC_00035.1	Positive	SYSTEM	ACCCGTATGAACTGTTGCCGGCTCGGAAATGTTAAGGCTCTGCGCACGCACTTTATCATTCGCAGCCTGTTCTGTCAGCGGGTCAGCCTAGGTTACGGTG	55	29	37	36	47	38	40.3333	9.20145		38	25	23	28	29	24	27.8333	5.49242
POS_F	ERCC_00034.1	Positive	SYSTEM	TTGGTCCGAGGAGGCATATAGGAAACGATGGGCACGCGCTATTCAGACGTTATTTGGTATGGAGTAAGAGGCCGGAAACTGGGCTCGATTGATGGATACT	28	28	34	34	26	22	28.6667	4.67618		32	27	29	20	19	20	24.5	5.54076
				Supplementary Table 3. The nCounter Analyzer has eight negative control and six spike-in positive hybridization controls with different concentrations for each. Sequence and count numbers obtained from two n-cunter flex machine identified by their serial number, are presented.
