# Supplementary material for: Dysbiosis in intestinal microbiome linked to fecal blood determined by direct hybridization
Source: 3 Biotech. 2020 Jul 28;10(8):358. doi: 10.1007/s13205-020-02351-w (PMC7387388; doi:10.1007/s13205-020-02351-w)
Supplement: Supplementary file 3 — Supplementary file3 (XLSX 853 kb) [file 13205_2020_2351_MOESM3_ESM.xlsx]

## Sheet: Definitions
	nCounter™ CodeSet Design Report - Definitions
	Section 1: Customer Order Info
	[CUSTOMER_INFO]
	Section 2: GX CodeSet summary
	[CODESET_SUMMARY]
	Organism
	CodeSet Name:	Name of CodeSet
	CodeSet Version:	Version of CodeSet
	CodeSet Quote Number:	Quote Number for CodeSet request
	CodeSet PO Number:	Purchase Order number for CodeSet
	CodeSet Part Number	Nanostring Part Number for this version of this CodeSet
	CodeSet Requested Probe Count:	Number of requested targets
	CodeSet Confirmed Probe Count:	Number of unique sequence targets
	CodeSet Discrepancy Notes:
	CodeSet Ideal Probe Count:	Number of probe pairs passing ideal quality cutoffs
	CodeSet cutoff Exceptions	Summary of non-ideal exceptions in this library:
		Xhyb = Cross hybridization potential
	Xhyb: Tm: GC: Structural:	Tm = out of range melting temp
	(some probes may be in multiple categories):	GC = GC content ratio out of range
		Structural = secondary structure interference potential
	Section 3: Transcript Variant Coverage columns:
	[TRANSCRIPT_VARIANT_DATA]
	1 - Customer Identifiers:	Default is RefSeq Gene name, otherwise specified by customer
	2 - HUGO Gene:	Common name for mRNA target sequence, as defined by RefSeq.
	3 - Nanostring Internal Identifiers
	4 - Total # of Isoforms	Total # of isoforms annotated for this RefSeq Build for this gene
	5 - Isoforms Hit By Probe	The accession #'s of the isoforms hit by the probe
	6 - # Hit:	Count of all known transcript variants that the probe will hit.
	7 - Isoforms Not Hit By Probe	The accession #'s of the isoforms NOT hit by the probe (if any)
	8 - # Not Hit:	Count of all known transcript variants that the probe will NOT hit.
	Section 4: Detailed probe information columns:
	[CODESET_DETAILS]
	1 - Customer Identifiers:	Default is RefSeq Gene name, otherwise specified by customer
	2 - Accession number:	Accession number of requested target sequence.
	3 - Position:	Region in the target mRNA being probed.
	4 - Target Sequence:	Sequence of target region.
	5 - Tm of capture probe
	6 - Tm of reporter probe
	7 - Exception Flags
	[ T ]	Tm out of range
	[ X ]	Cross hyb signal expected
	[ V ]	Variant Specific
	[ S ]	Structural issues (GC%, hairpins, poly-G etc)
	[ C ]	Custom Sequence
	8 - HUGO Gene:	Common name for mRNA target sequence, as defined by RefSeq.
	9 - Nanostring Internal Identifiers	Our internal ProbeID - used to determine the specific probe used
	10 – Design Remarks	Any comments or notes about the probe - examples would be cross-hybridzation

## Sheet: Design Data
	nCounter™ CodeSet Design Report - Data
	CUSTOMER INFORMATION
	Customer Name:	Matteo Panfili/Erika Cione
	Customer Institute:	Diatech Lab Line/GalaScreen
	CODESET SUMMARY
	CodeSet Name:	CNV_Bc_miCrobioTA
	CodeSet Report Version:	2
	CodeSet Design Report Date	10/23/17
	CodeSet Quote #:	SQ-22586
	CodeSet PO:
	CodeSet requested probe count:	161
	CodeSet confirmed probe count:	161
	CodeSet notes:	10/23/17 - Updated CodeSet name to CNV_Bc_miCrobioTA * Genomic DNA inputs must be denatured and fragmented prior to hybridization - fragmentation can be done via sonication or enzymatically. All probes target appropriate-sized AluI cut fragments.
	CodeSet Tier1 pass:	161
	CodeSet Probe Exceptions:	Xhyb	TM	GC	Structure
	Exception Count:	0	0	0	0
	ISOFORM COVERAGE
	N/A for this CodeSet
	CODESET DETAILS
	Customer Identifier	Accession	Position	Target Sequence	Tm CP	Tm RP	Flags	HUGO Gene	NSID	Design Remarks
1	Abiotrophia defectiva _1	NZ_KI535340_1552490.1	5-104	CAAAATCATCCTCAATTACATGGTAAATGAAAGGTTTTAGTGGAAAACGATGACCTAGTTCAGAATTTTGAGTGATCAGTGTCTTAGTCATACTACTAAG	80	80		NZ_KI535340	NZ_KI535340_1552490.1:4
2	Abiotrophia defectiva _2	NZ_KI535340_1031858.1	81-180	CCGCTTTTTTGGTACAGGCTTTCTTAATAAAATCTACGAATGGTGATAATGACATATCTGACATGGTTTTCCCTCCAATAAAAGATAGTTTCATTATAGC	81	80		NZ_KI535340	NZ_KI535340_1031858.1:80
3	Akkermansia glycaniphila_1	NZ_LT629973_78189.1	64-163	ACAAAAGGTATTCCAGCATCCGTAAGAATCACAGGTGTTCGCATCCGCCATTGAGTATTGGAAAACGTGAAAGAATCAAGGAGCGATCTGTATTGACGAA	86	83		NZ_LT629973	NZ_LT629973_78189.1:63
4	Akkermansia glycaniphila_2	NZ_LT629973_126101.1	4-103	TCCGGCAGGCCGGATTCCGGTGGAAACCCGACTGGAACTGGAAAGACCTCCGCTGTAAAAAAATCTGGTTCCTCATGCTGCCGGGCGTCGTCGCTTCAGG	86	85		NZ_LT629973	NZ_LT629973_126101.1:3
5	Akkermansia muciniphila_1	NC_010655_1325339.1	109-208	GGACCGACATACCTGGACCAGATGCCAGTTCAGGTACAGGGAGGCCAGAATAAGGATGGTTAGGATGTAGTCGATGGCCGACATGGAACCGGAGTGTTAA	86	85		NC_010655	NC_010655_1325339.1:108
6	Akkermansia muciniphila_2	NC_010655_375665.1	122-221	GCCATCAACACCCGCAGAAAAGACACCTCCACAGGATTTGCCCTGGGCATCCTGATCGCCTCACTCTACTTTCTGGCCCTGATCTTTGCAGACTTGTCCC	85	84		NC_010655	NC_010655_375665.1:121
7	Alistipes putredinis_1	ABFK02000020_366050.1	142-241	ACGGATCGTCGTGGCCGGAGTTCATAAATTGACGGAAGGCCAGCGGGTCGCACCGCTTCCTGCTCCGTCGAAAACCAATGAAGGAGGGCTGCTATGATCG	86	86		ABFK02000020	ABFK02000020_366050.1:141
8	Alistipes putredinis_2	ABFK02000020_156882.1	175-274	AACCGGAATTTTCGTACCTTTGTCAGGATGAAACACAAGGGCGGAGAGGGCGCTTCTGTCCGAAGCGGACGGATTTCGAATCCTCTTCGCAATTCAAAGA	85	86		ABFK02000020	ABFK02000020_156882.1:174
9	Anaerotruncus colihominis_1	NFJJ01000004_83957.1	131-230	GCGGGCGCTCGGGCGTGTACTGTTCGATATTTTTGCGCGTCACCGGATCGGCCAAGTCGTGCAAACGGCGCATATTCGCTTTGAAGGCAGATTTGGCCTG	85	85		NFJJ01000004	NFJJ01000004_83957.1:130
10	Anaerotruncus colihominis_2	NFJJ01000004_194682.1	114-213	CTCACAATTCTGGCCCGGCGTCCCGAAGTAAAAGCCTGTGGAATAATTGCGATGGCTTACCTTATCCACTTCGTCAAGCGCCCAGGAAGGCGGGCTGTAT	85	84		NFJJ01000004	NFJJ01000004_194682.1:113
11	Bacteroides caccae_1	NZ_JH724079_3184854.1	180-279	AGTTTGCTTTGCAAGGCTCAACTGTGTAAGTTTTCCAGGTAATGCCCGGACGACCGGTAACAAAATCCAGACGGGGATCTACTGTTGCCTCAACGTTAGT	85	85		NZ_JH724079	NZ_JH724079_3184854.1:179
12	Bacteroides caccae_2	NZ_JH724079_2468857.1	166-265	CTGCGTGGCAAGGGCCGCGTCCTTCAAGCCGACATTGCTCGGTAACACTTCATATTCACTATGACTTAAATACCTCTTCAAATCCTCCACCAGGCTGATC	86	82		NZ_JH724079	NZ_JH724079_2468857.1:165
13	Bacteroides cellulosilyticus_1	NZ_CP012801_1889728.1	39-138	CCTTCTCACCGATAGGCTGTACATAGCCGATACGTCCATCCGGCTGCAAAGCAACAGTTGTCAGGTACTTCCAGGCTTTTTCTACTACAGGCTGATAAGT	85	85		NZ_CP012801	NZ_CP012801_1889728.1:38
14	Bacteroides cellulosilyticus_2	NZ_CP012801_2630317.1	88-187	ATCACGTTCATTCTTCAAGCGTTCCTTCTCCTGTTTATATTGATTTTTAAGGGACCTCACCTTGTCTTTTTTGACATCTTTAGATAAAGAACTATTTTCA	80	81		NZ_CP012801	NZ_CP012801_2630317.1:87
15	Bacteroides clarus_1	NZ_GL882599_44833.1	100-199	CAGTTTTACGGTTTTCTCGCTGTTGGATACATCCTCGATACGGGCGGTCATGAAATTGGAGAGGCTGTAGTCGGCGGCTTTACTCTGGTCGGTTTGGACA	86	85		NZ_GL882599	NZ_GL882599_44833.1:99
16	Bacteroides clarus_2	NZ_GL882599_501925.1	160-259	TTTCCTGCCCAGGCTGAAGTGGTAGGCTCCCGACAGGAAAGGGACGGAATCCTCTTAATTGAATTAACAAGCGTATACTACGCGGATAGCGGGAGTGAAA	86	84		NZ_GL882599	NZ_GL882599_501925.1:159
17	Bacteroides coprocola_1	NZ_DS981457_28353.1	235-334	ATGCAATAATCGATATGTGGAAACAGTTCCGAAAGTTCGCTGAAATGACGGGCATATCCTGTATCACCACTGTTGTAGATTGTAATACCATCGGCTTCTA	84	84		NZ_DS981457	NZ_DS981457_28353.1:234
18	Bacteroides coprocola_2	NZ_DS981457_40914.1	72-171	ATGCAGTCTATCTATGGTCCGAAGGTTGCACAGAATAAATCAAATCTGGATTATTTGAAACAGGTTATCGCTGTAATGCAGATATTGAAATGTACAAACG	84	80		NZ_DS981457	NZ_DS981457_40914.1:71
19	Bacteroides coprophilus_1	NZ_EQ973643_469719.1	23-122	AGAAGACGATTCGCCAGGGCCGCCTCAACCTATCCGGAGCAAGCAAATATCCAACGGCAGATCGCCGAAAAGATGACCAGACTTATCCGGCGTTACCTTC	86	85		NZ_EQ973643	NZ_EQ973643_469719.1:22
20	Bacteroides coprophilus_2	NZ_EQ973643_267323.1	157-256	TGCACGCCCATTGCCGTTGCCATCTCCTTGCCCTGGAACCACTTCGCAATAATCTTGGTAACCGTAATACCCGCTACCTCGGCACCCACACCGAACAAAG	86	85		NZ_EQ973643	NZ_EQ973643_267323.1:156
21	Bacteroides dorei_1	NZ_CP011531_4427144.1	193-292	GTACGTTCCTTCTCTTTTAGATTGGCCACCTCTTTTCCTATCAGTTTATAACTACCCTCCGAAGGATTATCCAATAATCCAAGAATGTTCAACAACGTGG	82	84		NZ_CP011531	NZ_CP011531_4427144.1:192
22	Bacteroides dorei_2	NZ_CP011531_672363.1	94-193	ATTCTTACAAGTCGTATCATCTGAATACCGGCAAGCCAACGCAGAAAAATCCGCACCTCCCTGCAATGCTGCATAAACAGAATCCATTTGCTGCAATACC	84	85		NZ_CP011531	NZ_CP011531_672363.1:93
23	Bacteroides eggerthii_1	NZ_DS995509_7925.1	107-206	TCAATGTGTATTGATAGTAATGTTGACGACCTGTTTGGCGTTGATTGCAGGCTCCTTCAGGTGTCAATGCCTCTGCGACCAATAATGTTACTGTCTGCCC	84	85		NZ_DS995509	NZ_DS995509_7925.1:106
24	Bacteroides eggerthii_2	NZ_DS995509_961468.1	163-262	TAGCGCGCAAGGCGAAAGGTACCGATAACTGGTTTGTTGGCGGCATTACGGATGAAAATGCCCGTACTGCCAACTTTACTCTCGACTTCCTGACGCCGGG	85	85		NZ_DS995509	NZ_DS995509_961468.1:162
25	Bacteroides faecis_1	NZ_AGDG01000027_211826.1	65-164	CAGTCTTGAAAATGATCCTTATTTGGGATATGTTATCAGTGGAGAATATGATTTTGGTAATGGGGACTGGAATCACGATTATATTGTCACCGATTTGTTG	80	83		NZ_AGDG01000027	NZ_AGDG01000027_211826.1:64
26	Bacteroides faecis_2	NZ_AGDG01000027_101708.1	1-100	AGCTATGGCAGCAGTGTACTATAGTCCGTTGCAGTTCATGTTTTGGTATGACAGACCGGAGTTCTATAAAGGAGAGGAAGAATTGGAGTTCTGGAAAGCT	85	85		NZ_AGDG01000027	NZ_AGDG01000027_101708.1:0
27	Bacteroides fluxus_1	NZ_GL882689_4483.1	159-258	GGACCTGGTGGAAGCCATGCTCGCAACGGGGAGATTCAAGACACAAGAGGATTTTGACCGGGAACAGGAATACAACATTGTCATCCGTATGGACAAGGAT	85	85		NZ_GL882689	NZ_GL882689_4483.1:158
28	Bacteroides fluxus_2	NZ_GL882689_283455.1	117-216	GGAGAGAGATGGAACGGAATGTGCTGGATTGGGAACCTTCTTTGGCTTTGTTCGTTCCTGATACGGATCCGCTCCGTTTTTATCGCCGCATTGCAGAGCT	85	85		NZ_GL882689	NZ_GL882689_283455.1:116
29	Bacteroides fragilis_1	NC_006347_4977469.1	14-113	CCTTCCCACCAGCCGTTGATCTCGGAGGTAGAGGCGTCGTAAGTAAAGTCGTTGAACTGGTTCAGACGTGCCACACTACCGTCCGCCAGTTCGCTGCCTG	85	86		NC_006347	NC_006347_4977469.1:13
30	Bacteroides fragilis_2	NC_006347_2535872.1	236-335	ATTTGAAGATTTAACCACTGTACAGGAAGTTCTGTTTACCGGAATTAAGGTGATAGACCTGCTTGAGCCTTATTCAAAAGGAGGTAAGATCGGTTTGTTT	82	84		NC_006347	NC_006347_2535872.1:235
31	Bacteroides intestinalis_1	NZ_ABJL0208_2985136.1	25-124	GTACTGGGTACAAGATGCTTCGGCTGCAACAGAAAACCTACTGCTGGCTGCACAAGGTTTAGGATTAGGGGCCGTATGGTCAGGAGTTTATCCTATGGAA	86	86		NZ_ABJL02000008	NZ_ABJL0208_2985136.1:24
32	Bacteroides intestinalis_2	NZ_ABJL0208_1487947.1	59-158	GAGGATTATGAATTGCTATTCACCGTCCCCATCTCTGACCACGAAAGGATTTCTGAAATGGAGGGTGTGAAACTGATCGGTCATATCACGAAACCGGAAC	86	85		NZ_ABJL02000008	NZ_ABJL0208_1487947.1:58
33	Bacteroides mediterraneensis_1	NZ_LT635783_3376095.1	29-128	GACTAATTCCAAAAAGCGATTGAACACTTCCTCCTGACGGCTACGTTTCTGTTTGTCCGCTTCCAATTCACGCCCTCTGAAACCATCCGTCTGGTGAAAG	85	85		NZ_LT635783	NZ_LT635783_3376095.1:28
34	Bacteroides mediterraneensis_2	NZ_LT635783_3851777.1	215-314	GGGTTGAGCGGAGGGAGAAGAAGGAGCCTTCTGTTCGGTTTTGAGTACCCGGTCAATCAGGGTCCGGAATTCCAGCATCTCGAACAAGCGGCGCAACTCT	85	85		NZ_LT635783	NZ_LT635783_3851777.1:214
35	Bacteroides oleiciplenus_1	NZ_JH992940_290249.1	52-151	TACAAATGTGCCCTGCATCTCTTCTTGTGCAAATGGTAGTGTCTGTGTAAGCCGGAGGATGCGGTCGCGATTGGGATTATTGTACTCAATGTTATACTCA	85	86		NZ_JH992940	NZ_JH992940_290249.1:51
36	Bacteroides oleiciplenus_2	NZ_JH992940_1753685.1	61-160	AAGAAGTGTGAAAGTGAAATCAAAATTCCCTTTCATGAACTCACTAACATCTTTCGGTCTATTAGTTCCGGCCAAATTAAACACAAAATCCGCTTTTTGG	81	84		NZ_JH992940	NZ_JH992940_1753685.1:60
37	Bacteroides ovatus_1	NZ_CP012938_4064975.1	187-286	CAAAGAAAAACGTGGTGATTCCGGATTTGGCTACGACCCTGTATTCATGCCTGAAGGTTATGACCGGACTTTTGCCGAATTGGGAAATGATATCAAGAAC	85	84		NZ_CP012938	NZ_CP012938_4064975.1:186
38	Bacteroides ovatus_2	NZ_CP012938_4915950.1	103-202	TACATTGCTGCCCAGCCATGTCTCACCGACAATGTTGAATGAAGGATATTCATCATTGACCGCTTTGCACCAATGCGCCATCATTTCAAAGTCGGCGTAA	85	85		NZ_CP012938	NZ_CP012938_4915950.1:102
39	Bacteroides plebeius_1	NZ_DS990130_137267.1	39-138	GAATACATGGAACAGAACGGACTGGGTACAGTATCCTCACGTACCAATATCATCCGTACACTGGTTAACCGTAAGTATATCCGTTATTCAGGGAAATATA	84	81		NZ_DS990130	NZ_DS990130_137267.1:38
40	Bacteroides plebeius_2	NZ_DS990130_486180.1	2-101	GCTTCTTTGAAATGTTGCTTCACGAAGTCAATGTGGTAGGAACTCCGGGAGTTGGATTTGGACCAAGCGGAGAAGGATTCCTGCGACTGACAGCCTTTGG	85	85		NZ_DS990130	NZ_DS990130_486180.1:1
41	Bacteroides stercoris_1	NZ_DS499676_607220.1	295-394	CTGCTGAACCGTAACGTCATCTTTAAGCAAGAAGTGCCTTCCACCGGCACGGAAGTGGAAGTGGAGCGCTATAAAAAAGGTACTGACTTTGAAATTGGCT	85	85		NZ_DS499676	NZ_DS499676_607220.1:294
42	Bacteroides stercoris_2	NZ_DS499676_306710.1	107-206	TCAAAGTAACCTGCACTATGGCCAATGCCAAAGTAAGTATTGCCTATGACGAAGTCTTTGCACAGGTATTCAATGGTTATACCGTTGAGGTTTCTACAGA	85	83		NZ_DS499676	NZ_DS499676_306710.1:106
43	Bacteroides timonensis_1	NZ_CBVI01001_118425.1	151-250	CAGATATTCCTACAACAGGCGTATTGGTGTTCGCCATAAAGCAATAGACAGACGTTATTATTATCGCAGATACTTAAACAGGCAGATAAAGTTGAATCTT	84	79		NZ_CBVI01001	NZ_CBVI01001_118425.1:150
44	Bacteroides timonensis_2	NZ_CBVI01001_120790.1	75-174	TTCCATCGAACGACGGAGTAACGTGCAGTCCCTCAATCTTGATGGGCGACCATACCTCACGCACCGTAAAGAAACTACCCTCCTTTTCACGATGGGCGCC	85	85		NZ_CBVI01001	NZ_CBVI01001_120790.1:74
45	Bacteroides vulgatus_1	NC_009614_1238958.1	186-285	TTCGTATACAGGAAGTTCCCGGAAAAAACAGGTGAAGTGAAAAAAGGTCGGGTACAGCATAAAAGTACACCCCAAGAGGCAAATAAGGATCTTGACATAA	85	83		NC_009614	NC_009614_1238958.1:185
46	Bacteroides vulgatus_2	NC_009614_4237791.1	117-216	ACTCGGAATACTGGTTTATCCTCGACAAGGAGGCAGAAATTGTAGTCAAATCATTTGAAATACCGCTGCTATGAAACTGAGAATTTTAAAACATCTACTG	84	80		NC_009614	NC_009614_4237791.1:116
47	Bifidobacterium adolescentis_1	CP007443_1479385.1	112-211	AGCACCGGAAGCACGTAGGGCATCACTTTGCCGAGGTCCACCAGGATCTGGGTCACGAACGGCAACTGGGCATTCATGGAATCGTACATGCTGGCGAACA	86	85		CP007443	CP007443_1479385.1:111
48	Bifidobacterium adolescentis_2	CP007443_1076687.1	27-126	CAACCGCAACAGCACTGATGAGGATGATACCGAGGAAGGCAAGGGCCGTCCGAAGAAGAACTCCGCGTTCCAGACCGGTAGCGAGGTCGACCGGCGTCTT	86	86		CP007443	CP007443_1076687.1:26
49	Bifidobacterium bifidum_1	NC_014638_137349.1	91-190	GAGCGCCAATCGCCATTGGAATCATGCGGTTTTGGGGGTGCTTATACTTGGCCACCAACCCCTCGAAACGCAGATAGATGTTCGGATCAAACCGAATCGC	85	86		NC_014638	NC_014638_137349.1:90
50	Bifidobacterium bifidum_2	NC_014638_1146528.1	119-218	CAACCAGCACACCGTGCGGGTGTACCCTGTTGAGTTCCGGGTAGGAATTATGCAGAACAACCTCAAAACTCCGAATCGCTTCAGAGATTTGCGTACGAAC	85	85		NC_014638	NC_014638_1146528.1:118
51	Bifidobacterium breve_1	NZ_AP012324_558148.1	237-336	TATCCGGGGCAGTGGCCCGTCTGCCAATCTCCATGATGAGCCTTGGCATTGTGCTGGCACTCAATCATTTGTACGATAACTGGACGATTGCCGGCACCAT	86	85		NZ_AP012324	NZ_AP012324_558148.1:236
52	Bifidobacterium breve_2	NZ_AP012324_926471.1	85-184	AAACGGTCATCCAGGAATCCGCGGAGCGTCGTCGTACAGCATGATTGTCGGATACTGTGACTCGCTGTTCCTGTGACACGCCGAGTAACCAATGGGTTGC	86	85		NZ_AP012324	NZ_AP012324_926471.1:84
53	Bifidobacterium longum_1	NC_004307_2147086.1	67-166	ACTGGACCGATAGCGAAATCGACTGTCAACGCTACGAGGTGACCGCCTATGCCGAGCATTAACGCAGCAACCATATCTCCTCCCGCTGGCAAGAGGTGGC	85	86		NC_004307	NC_004307_2147086.1:66
54	Bifidobacterium longum_2	NC_004307_872391.1	93-192	CTGTCGATTCGGTCGCACTGCTCATTATTCTAACCGCAGACACCGTCATCAGTCGTACAGGTGTTCGAAAAATGCTGCTTCGTGGCGCGTCGCCGGCAAC	85	85		NC_004307	NC_004307_872391.1:92
55	Blautia hydrogenotrophica_1	NZ_GG657679_175673.1	27-126	TGTCTACCAGAGGGAGAATCTGTTGAATGCAGGTTTTGGCCTGGAAACCGGACCACAGATTTTGGCGGTAATTTACATCGAAGGAGATGAGTGCCCCGTG	85	85		NZ_GG657679	NZ_GG657679_175673.1:26
56	Blautia hydrogenotrophica_2	NZ_GG657679_667557.1	155-254	AGGAAAAACAAAAGAGAGATCAGCAAAAACGTAGGGTTTAACGAGAGCCTCATTTCATCGGTATTTGCCAAGAATAGACGAAAACTATTCCACAGGAGAA	84	83		NZ_GG657679	NZ_GG657679_667557.1:154
57	Christensenella massiliensis_1	NZ_LT700187_196327.1	187-286	AGTGCGACAGCGAAACAGGTTACCTTTTTCAGGCTCATTCTTTTTTCCTCCCCATCCTGTTCATCTCACACGGCCTCCTCATAAGTCTCCAAGCAGCATT	86	85		NZ_LT700187	NZ_LT700187_196327.1:186
58	Christensenella massiliensis_2	NZ_LT700187_351424.1	13-112	TGTTTGCTCGTGATCATAAAAGCACCTCTTCCGCAGTTCCGCCGGCTCTTCACACTATGCCCGCGCTATTCCACGTAATCAAATTCCTCACCATTCAGCC	86	85		NZ_LT700187	NZ_LT700187_351424.1:12
59	Christensenella minuta_1	NZ_KQ965520_797393.1	339-438	TTCGGATTGATAATTGAAACAACAATCACAATGCCTACAATGACGAACGCAAGCAATATGCGCTGATCTTTGAAGTTAAGGCCGGATTTCTTTTTCAAAG	83	84		NZ_KQ965520	NZ_KQ965520_797393.1:338
60	Christensenella minuta_2	NZ_KQ965520_447074.1	49-148	AGACGAAAACAGGCTATTCGACGGATATCGAAGTGCTGGAGAAACTGGAAGGCAAACACCCGGTCATTCCCTATATCGTGGAATACAGGGCGCTCACCAA	85	85		NZ_KQ965520	NZ_KQ965520_447074.1:48
61	Christensenella timonensis_1	NZ_FLKP01000002_135532.1	9-108	TTCCGCCCTTGCGACCCCGCGCAGGACTTCGTCAAAAAAAGGGTTCTCCTCCGAAGAAACGATTACGCCGATCACCGGCGCTTTTTTACGCACGGCAAGC	86	85		NZ_FLKP01000002	NZ_FLKP01000002_135532.1:8
62	Christensenella timonensis_2	NZ_FLKP01000002_925493.1	123-222	GACGACTGTTTCGGCCGGGGCGGGAATGTGGTCTGCGTACATGACAAAATCCATATTGATACTGCCCATACATAGGACATTGCCAGATAAGGCCATGCTC	86	86		NZ_FLKP01000002	NZ_FLKP01000002_925493.1:122
63	Clostridium difficile_1	NC_009089_286741.1	2-101	GCTATAAAACATGCTAATTCATGTGGGGTAGGTTTAGGAAAAGATGCTTTTGAAGCATATACAAAATGTTATGAAGCGGATAAGGTTTCAATATTTGGAG	82	80		NC_009089	NC_009089_286741.1:1
64	Clostridium difficile_2	NC_009089_876341.1	52-151	GGCACAATGTGGTTTTGGTCTTCAAGGTGTTTGCTGTAGAATATGTGGAATGGGACCATGTAGAATAAGCCCTAAGACTCCAAGGGGGTTATGTGGAGCA	85	85		NC_009089	NC_009089_876341.1:51
65	Collinsella aerofaciens_1	NZ_AAVN02000001_384621.1	51-150	CTCCGAAGCGGGAATTAACGAGAAGGGCGTTTCTTGCTCTGCCACGCTGAGCACGAGCATGAATGACGAAGCAAAGGCCGCAGATCCCCTGACCAAAACA	86	86		NZ_AAVN02000001	NZ_AAVN02000001_384621.1:50
66	Collinsella aerofaciens_2	NZ_AAVN02000001_380963.1	107-206	CGCGAGGGTCGTGAGCCCGGCAATGTTCATAAACAGGCCCAAGAGTAACACGATGGTCCAGGTGTTCTGGGTAAAGTTGACGACCGGCACGAGGGCGGTA	85	85		NZ_AAVN02000001	NZ_AAVN02000001_380963.1:106
67	Coprococcus catus_1	FP929038_2457379.1	1-100	AGCTGCAAATCGATCATTTTCCGACAAAAATCCGAATCCCGGATGGATAGCGTCTGCACCGGATACAATGGTGGCACTGATGATCTGCTCCATATTCAAA	86	85		FP929038	FP929038_2457379.1:0
68	Coprococcus catus_2	FP929038_1487065.1	109-208	CCTGTACCTTTATCCTTATCCGCATGTAAATCGCCTACAACAGGGATTTCTCTGCCAACAAGCGGAAGAATAACATTCTTGCCGATGAGATCCATATAAC	85	84		FP929038	FP929038_1487065.1:108
69	Coprococcus comes_1	NZ_GG662014_775546.1	10-109	AACTGATCCGGAATCATGGTTCCGTGGAGAAATTTGTGGTTCTTGTGCTACATGAATCCAGAATCTACACACCGGGTGAAATGGCACACATCCAGAATGT	85	85		NZ_GG662014	NZ_GG662014_775546.1:9
70	Coprococcus comes_2	NZ_GG662014_639257.1	152-251	GAGTATGGATGTTGAATATGAGTATTTATTTGTGAATGGGAGTCTTGATATTGATAAGATTATGGCAAAATCCCGTCGGAAAAATATGTTTTCCATGGAG	79	82		NZ_GG662014	NZ_GG662014_639257.1:151
71	Coprococcus eutactus_1	NZ_DS483532_317581.1	127-226	CAGGTTCTCCAGCATCTCTTCAGACACCTCAGACAACGACTGTTCCGTTATCTCAGTAGTCATAAAAAACTTAAGACAGTCAAGTGCCATGTCCTCATGA	85	82		NZ_DS483532	NZ_DS483532_317581.1:126
72	Coprococcus eutactus_2	NZ_DS483532_297699.1	44-143	TAAGAGTCTTGTCTTCATTGAATGAATACCTCTGTTTCTTGTCAGCACGGACAATCTCTTCCAACATATCCATATCGATCGGGTGTTGTTCTCCAATACC	83	84		NZ_DS483532	NZ_DS483532_297699.1:43
73	Desulfovibrio desulfuricans_1	NC_011883_1565533.1	16-115	GCGCCCAGATCAAGGCTGTCATTGACAGTGCGGAGCGCACCAAAAAAACCGACTCGCGCGATTTCTTTCAGGGAGTGCTCTCTGCCTCCACGCGCATGGC	85	86		NC_011883	NC_011883_1565533.1:15
74	Desulfovibrio desulfuricans_2	NC_011883_1326642.1	164-263	GTTGATCTGCTCGAAAGGATAGATCAGGACCTCTGCACGCTGGATATGCCGGACTCTGGCTTACGCAGTGGATCAAGTCCACCGTCGGGTGCGTGCCGCG	85	86		NC_011883	NC_011883_1326642.1:163
75	Desulfovibrio fairfieldensis_1	NZ_CP014229_1951812.1	4-103	TTCTTTTCCCTACTGGTTTCTATGTGGCTATCCGAAGAATGTCTTCAAAGGAAGAACAACGGAGAATCGTGGCCCACTTAATAGACCCTAAAAATTTCCA	83	84		NZ_CP014229	NZ_CP014229_1951812.1:3
76	Desulfovibrio fairfieldensis_2	NZ_CP014229_1034282.1	195-294	GCCGATGAGGAAAAGAAAGACGTTGATGCACAACAGCAGCAGAACGGGGCTGTCGATGAGCGGCGAAAAGAGTGCCGTCATCTGATTGGGAATCTGGGCG	86	86		NZ_CP014229	NZ_CP014229_1034282.1:194
77	Desulfovibrio piger_1	NZ_LT630450_1639388.1	89-188	TCCCCGCAAGGGCAGGAGCGCACGAAAGCGTTGACAGACCTTGCGTCTTCTGGGTAAATATTTCGCCGCTTATCTGAATTTTTCTGGAGGAAATATGGCT	86	83		NZ_LT630450	NZ_LT630450_1639388.1:88
78	Desulfovibrio piger_2	NZ_LT630450_765032.1	91-190	GGCACGCCCGGTGCTGGTTAAGCAATTTCCGTCAACTTGTCCGCCTTGCGGATGTTCACACAACAGGCCTTCGCTTCGGGGATGGTCGTGTTGGGGTCAC	85	86		NZ_LT630450	NZ_LT630450_765032.1:90
79	Desulfovibrio vulgaris_1	NC_002937_1107010.1	54-153	CCGGATGTCATTCGGGTTTCCGTCGAACAGTTGTTCTTCGTATTCCTTCTTGCCGGTATCAAGGTTGATTATGCGGATGGTGAACGTGTCCGTGTCGTAG	85	85		NC_002937	NC_002937_1107010.1:53
80	Desulfovibrio vulgaris_2	NC_002937_1238244.1	262-361	CAGATCGTTCGGGGTGTTCTTGGTCATCACGCCACCTTCCCTTCCGTGACTTCTTCAAACTTCGCAGGATCGCAGAGGTACTTTTCCGGGACACCGATTT	86	85		NC_002937	NC_002937_1238244.1:261
81	Dorea formicigenerans_1	NZ_AAXA02000015_267954.1	177-276	AGATACTGGCAGGTTATTACCTTCCTGTGAGTTAACTTTTGACTGAATATTTTTAACAAATGCAACTACATCTGCGCGGCCGTCTTTTACTTCCGGAGTA	81	85		NZ_AAXA02000015	NZ_AAXA02000015_267954.1:176
82	Dorea formicigenerans_2	NZ_AAXA02000015_821325.1	100-199	ACATGGATTCAGACGGTTGCATTGACGGGACATTTAATATTGCATTTTTGAAATTAAGTCCGGCGAATCGAGAGAAAAACTTGCAGATTGCAAAGAAAGT	84	84		NZ_AAXA02000015	NZ_AAXA02000015_821325.1:99
83	Escherichia albertii_1	NZ_CP007025_539350.1	210-309	TAACCGATTGCATTACCATGGATGCATTCTTACGTGATTTCGGCGTGGAATTTGCCAGTCGTTACCAGGGGCTGCGTCATGATTCTGGCGATCCGCTGGA	85	86		NZ_CP007025	NZ_CP007025_539350.1:209
84	Escherichia albertii_2	NZ_CP007025_1918027.1	137-236	AACGTTATCGTCAGTGCGCAAAATGACGGCATTTACAGACGTTTTGTGGCGAAGAGTTGCAGCAAAAAATCGCGCAAGAGAGCAAAAACATTGCGGCTAA	85	85		NZ_CP007025	NZ_CP007025_1918027.1:136
85	Escherichia coli_1	NC_000913_382376.1	212-311	TCCAATTACCTATCAGGCAGTTTGCGCCAATCACTACCGGACCCTGAATAACGGCACCATGACAAATACGGGTATTCGCGCCGATAACAACTTCACCTGC	85	86		NC_000913	NC_000913_382376.1:211
86	Escherichia coli_2	NC_000913_1089675.1	50-149	GGCCACGGTTGCTCGGCGAGTAAAGATTCGCGATCCTGTGGCGGTATAAATGATGTTCTTGACTGGCTAATGCACGCGGTGAGCATAATTATACTCACCA	85	86		NC_000913	NC_000913_1089675.1:49
87	Escherichia fergusonii_1	NC_011740_1066659.1	15-114	GGTCTTCTCACCATTCCCCAGGCAATTTGCGCCGTTAATTCATAATTTCGGTTCATTGCGGTGGGCAGCGACTCTGGACATTGATGTCAGAAGAGTCAGA	85	86		NC_011740	NC_011740_1066659.1:14
88	Escherichia fergusonii_2	NC_011740_1824985.1	47-146	TTGCTGGCATGAGAGACATTTAACGTGACAGGAATAGTTGCCCCACTTTCGCCTTCAATGGCATCAGGCAGACTAATACGCAAAGTACTCTTCTTTTTAT	85	84		NC_011740	NC_011740_1824985.1:46
89	Faecalibacterium prausnitzii_1	NZ_GG697149_112472.1	66-165	CACATCCCGGCTCTCCTGAGAGGTAAAGGTGTAGTGCACTTCCGCATCCTGCTTGGTGGTCACTACCATCTTGTCTGCCTCAAACGGCACGGGGTTGCCT	85	85		NZ_GG697149	NZ_GG697149_112472.1:65
90	Faecalibacterium prausnitzii_2	NZ_GG697149_309457.1	156-255	CCGCCGTTACCCGGCAACGGGGCTGTAGTCGCATTGTGTCTGAAACTCAGCGAACCACGGACTGATTACTCAGCGTCGTCGTTCAGCAGAGCCTTCATGG	84	85		NZ_GG697149	NZ_GG697149_309457.1:155
91	Finegoldia magna ATCC 29328_1	NC_010376_652033.1	250-349	ATATTGGACTTGTCGAAGTAGGGTTGTCTCTTCTTTTGATTTGTTGTAATTGTAAAATATAAAATTCTGTAAACCCAATCCAACAGCCAGGGCTATTATA	81	80		NC_010376	NC_010376_652033.1:249
92	Finegoldia magna ATCC 29328_2	NC_010376_973320.1	160-259	TTTTGCAGACAAAATTATGATTGGCGCGTTCGAAACTTCTCGAATTTTTTGTGTTAGTTCTAATCCGTCCATTCCTTCCATCATTATGTCCACCAAAAAT	83	83		NC_010376	NC_010376_973320.1:159
93	Haemophiilus parainfluenzae_1	NC_015964_2064609.1	133-232	TAAAGTAGGAATTAATGCTACTAAATGTTCAACGGCTTGTTGTTCGTCTTCACCTTCAGCCGAGATGGTGATTACAGTTCCTTGCGTCAAACCTAAGGTT	81	85		NC_015964	NC_015964_2064609.1:132
94	Haemophiilus parainfluenzae_2	NC_015964_389435.1	36-135	CTTCCATTTTATATTCTCTCTTTCTTAAATCTCTAAAAGTGCGGTCAGTTTTTCTACCACTTTTTCAGGTGTAATATCAATCAAACTTTGATGATACCCT	79	80		NC_015964	NC_015964_389435.1:35
95	Helicobacter pylori_1	NC_000915_1522508.1	162-261	TTGACCAATTTAATGCTGAATATGATGGCGGTGTTTGATTCTAAATCTTGGGAAGATGCCGTTAAAAACGCTCCCTTTCAGTTTAGCGACAACAACTTGT	81	85		NC_000915	NC_000915_1522508.1:161
96	Helicobacter pylori_2	NC_000915_67606.1	31-130	AGACAATATAGAAAAATGGGAACACAATGTAAGGTTATTAGAACGAATGCTTGAAATCTACGCCACTCAAGCCAAAGCGAGCGCGGAACTTGTAGAGGGA	80	86		NC_000915	NC_000915_67606.1:30
97	Lachnobacterium bovis_1	NZ_JHWB01000009_414133.1	182-281	GAGTAGTGTACTTTAATCCCCTATCATAAAGCATACGATGTATCTAATGAATATAGAGCAACATGATAAAATGGCTATCGCGAACGTAACATAAGCGATA	79	82		NZ_JHWB01000009	NZ_JHWB01000009_414133.1:181
98	Lachnobacterium bovis_2	NZ_JHWB01000009_547953.1	25-124	GGGAGCAATAGAAAGAAGACCGAATAACAATTCTGCATTGGGATATGGAGGCTTTGAAGAAGATAGAGAGTCTTGAAGATGTATAAACAAGATGTGTAAA	84	79		NZ_JHWB01000009	NZ_JHWB01000009_547953.1:24
99	Lactobacillus acidophilus_1	NC_006814_1192725.1	151-250	ACCTTGATCTGCAGAATCGCGTCCACATGCTGTCAAAACTAAAATTGATAAAGTGGCGGTGGCTAACAATAATCCCTTTTTTAAATTCATTATTCTCTTC	84	81		NC_006814	NC_006814_1192725.1:150
100	Lactobacillus acidophilus_2	NC_006814_1292603.1	201-300	GTACCTTAACACTTTGAACGATTACATTAACGGCTTTAGTATTAATTCCCAATTGATTAGAAAGGTTAAATTTTACGCTGTCCTGTACGTTCTTACTTAC	80	80		NC_006814	NC_006814_1292603.1:200
101	Lactobacillus agilis_1	NZ_AYYP01000072_153013.1	88-187	AGACCGGGTTTACATTGAACCACTAACAGTCGAATCAGTTTCTAGAATCATGCGCCAAGAATTTCCGGACGCACTCTTACCAACCTTAGGGGGCCAGATT	83	85		NZ_AYYP01000072	NZ_AYYP01000072_153013.1:87
102	Lactobacillus agilis_2	NZ_AYYP01000072_190910.1	32-131	GGTAATCGTCGTCGCAAAATCACCACGGTAAAATATCGTTGTATAGAAATTGATTATACCAAAGGGTTGTATCGAATCTTGATAAAACCGGAGCAAGTAT	83	82		NZ_AYYP01000072	NZ_AYYP01000072_190910.1:31
103	Lactobacillus alimentarius_1	NZ_AZDQ01000043_345415.1	22-121	GATGATGATAATGGCAAGATGATGTTGGAATTAATGCAAAAAGACAAGATTGATGTCAAAAACATTATCGTAACGCCTAATGAGGATACTGGACAATCAT	80	82		NZ_AZDQ01000043	NZ_AZDQ01000043_345415.1:21
104	Lactobacillus alimentarius_2	NZ_AZDQ01000043_326474.1	189-288	TATGATACGCCATACTTTTGCCACACACATGTTGGAACATGGAGCCGATTTGCGGACGGTTCAAGAATTACTAGGTCATGCTAGTCTTTCGACGACCCAG	85	85		NZ_AZDQ01000043	NZ_AZDQ01000043_326474.1:188
105	Lactobacillus brevis_1	NC_008497_2043060.1	70-169	GTCACTTACCGTGTTTTTCGTTACCGTTAACGTGATAGTATCGCCAGTCTTAGCAGCGGCCAACGCAGCCAAGTTACCAGAATCAGAACGGGCATAACTG	85	86		NC_008497	NC_008497_2043060.1:69
106	Lactobacillus brevis_2	NC_008497_1054604.1	117-216	TAAACTCTTCGCCCGCCTCGTTATAAATAGTCTGTTCGATCTCCGCCAACTGTTCGGTGAACTTGCTGCCCATAGCCTCTAATTCACTGGCCTCAACCGT	85	85		NC_008497	NC_008497_1054604.1:116
107	Lactobacillus crispatus_1	NC_014106_618940.1	1-100	AGCTCATATGAATTAGTGACTAAGGTGGCTGAGGCATTTGAAAAAAAAGGCGGACAAATTATCTTAGATACCCGTGTTGAAAAGTTGAATAAAGATAAGG	83	80		NC_014106	NC_014106_618940.1:0
108	Lactobacillus crispatus_2	NC_014106_1149577.1	257-356	ATTTACTGGAGTCACCGAAGCAATATTATTCGAATCGAACATCACCAAGAGAATCTGGTTCCATTCGGTCTAGTGTATTGGTATAAAAAGAAACATACTA	83	80		NC_014106	NC_014106_1149577.1:256
109	Lactobacillus gasseri_1	NC_008530_121754.1	188-287	CCCAATCATTTCTAGATATTCGCGTTCAATCGCAAAAGCCCTAAAAAAAGCAAGACGCTGTAGATACTGTTCTGATTTGCTTAGGTTAGGCTGGTCAATT	83	84		NC_008530	NC_008530_121754.1:187
110	Lactobacillus gasseri_2	NC_008530_841687.1	124-223	CCATCATTTTTACTTGCTCTTGAAAATAATTACAACCGTATTCGCGGAAAATTTATTCCAAATGTTTTATCTCGCGCAATTCCAGGTGGAATTACAGACA	81	83		NC_008530	NC_008530_841687.1:123
111	Lactobacillus rhamnosus_1	NC_013198_1405574.1	93-192	CGGAGCACCAGCAATTTTATGCCAAGAATCCGCGGCGGTATGCAATGGAGCATGCGCAGCGGCAGGCGTTTATCGACAAAAACTGGAAGGATTAATCATG	85	86		NC_013198	NC_013198_1405574.1:92
112	Lactobacillus rhamnosus_2	NC_013198_1346797.1	114-213	CCGCAACGTGCGATGGGAACACTAATGGGCGTGATTGCGATGGCGCTCTTGCTGACGGCTATGGCTGGGTGGTTAAGCGGTCTTAGTACTTATTGGATCG	86	86		NC_013198	NC_013198_1346797.1:113
113	Lactobacillus salivaris_1	NC_007929_1416049.1	58-157	TTCTGCTGGCATCTTACCTGTCTTATACAAACTCAAGATTTGTTTTTCATCTAGAGTTTCATGTTCAAGTAATGCTTCAGCGATTACTTTATGTTGTTCT	81	81		NC_007929	NC_007929_1416049.1:57
114	Lactobacillus salivaris_2	NC_007929_931696.1	110-209	TTAAATGGTACCGCAAATTCTAGATAAACCTTACCACTGTAAGGACTCTTGTAAAGATAGCCGCCATCAACAACGTAAGTATGATACTTAGTATTTTTGC	81	81		NC_007929	NC_007929_931696.1:109
115	Lagierella massiliensis_1	NZ_CYUO01000005_612105.1	2-101	GCTTCCGAAATGGAATCATCAACGCTTTTTACAGTGGCATCTTATAGAAAAGTTAAAGCAGGAGCACTCTTTCTATGTATAAACAACCAAGAAAGACAAA	83	81		NZ_CYUO01000005	NZ_CYUO01000005_612105.1:1
116	Lagierella massiliensis_2	NZ_CYUO01000005_134146.1	91-190	ATCATGTTTGTCACTTTCTTCGTCATAGGAGTAAATAATTGAATCAAGTGGAAGGGAATAGTCTTGTGTGAAGTCTTTTACAACTGACTTTGTAAAGTCT	80	81		NZ_CYUO01000005	NZ_CYUO01000005_134146.1:90
117	Parabacteroides distasonis_1	NC_009615_260714.1	71-170	CCGGGACGTATCGCTCCCCATCTGGATCCGAGCAATATGTTTACGCATAAGAATGACCTGTTCAATCCGGACGGGACTCCGAAATATGATACGGATTGGC	85	85		NC_009615	NC_009615_260714.1:70
118	Parabacteroides distasonis_2	NC_009615_30316.1	100-199	GTTTACCTTTATCGTATCGGCAATGGTGTTTTTACTAATGGCTGTATCTGATTTTGCCTTTTATGCATTATTGGGAGAAAAATGGATACCTGCAGCACCT	82	84		NC_009615	NC_009615_30316.1:99
119	Parabacteroides goldsteinii_1	NZ_KQ033912_1882625.1	44-143	CATTTATGACAGAAAATCAGGATTGGGTCAATACTCTTAAAATAAGAGGCTCTTACGGTAACCTGGGAAACCAAGCGACAGAAGAGATTTATCCATTCTA	80	84		NZ_KQ033912	NZ_KQ033912_1882625.1:43
120	Parabacteroides goldsteinii_2	NZ_KQ033912_2187775.1	53-152	TCAAAAGTTGTAAATCTTTTGCTATCAGATCTTCATCCGGTGAGTCATGAGCCTCTTCCTCAAAAGGCTTTTCATTCAACCTTTCTATACGTATTTGTCG	82	83		NZ_KQ033912	NZ_KQ033912_2187775.1:52
121	Parabacteroides gordonii_1	NZ_KE386763_560054.1	3-102	CTCTATTTCTTCGCTTCCACCACGCAATGGATACCGTATGAAGATATCCAGTCAGATGTATTCGACCACTTGCTGGCCGTTGTACCGGAATTCGGATTAA	85	85		NZ_KE386763	NZ_KE386763_560054.1:2
122	Parabacteroides gordonii_2	NZ_KE386763_391595.1	165-264	GTCTCTTAATCTCTTCCTTGGGAAGTGCTCTTTTGCGGGTAGAGGGTACTTTTATATGCAAAGTCGTAAAAGGATTGCCGGCTGGCGGCATAAATCGTAA	85	86		NZ_KE386763	NZ_KE386763_391595.1:164
123	Parabacteroides johnsonii_1	NZ_DS996456_903994.1	8-107	GACGGCAGCAGGCGGCATAGAGGTCTCCGACCTGTATGAACGTTTCATGCACCTCGTACTGGAACATAAACGGGAAAGCCTCCTGCTTTTCATGGCACAT	85	85		NZ_DS996456	NZ_DS996456_903994.1:7
124	Parabacteroides johnsonii_2	NZ_DS996456_799527.1	119-218	TGATGGGAGCCTCTGCTGGAACAATTGTCAAGATGTTCTTCCAAGAATATCTGACAATAGCACTGATCGCCAATCTTCTGGCACTGCCACTCGCATGGTT	85	85		NZ_DS996456	NZ_DS996456_799527.1:118
125	Parabacteroides merdae_1	NZ_JH976524_409415.1	62-161	AGAACGTCGGCTTTGTCGAGGCGGCGAACAAATTGTCGATTGACAGTGGACAGTTGGCTATTGAAGGGAAAGACAATAAGGAGGCGAGGTTGTTGCCGGA	85	85		NZ_JH976524	NZ_JH976524_409415.1:61
126	Parabacteroides merdae_2	NZ_JH976524_143450.1	26-125	ATGCAACTAAAGGTATTCCGCAATATGGCGGAAACACTCGTCCTTATTATCCAATTTGGACTAGTGATAAATGTTGGAGTCCTGAAAATCCAAATGGTGT	84	83		NZ_JH976524	NZ_JH976524_143450.1:25
127	Peptoniphilus asaccharolyticus_1	NZ_FWWR0109_1259962.1	2-101	GCTATGAACTCTCAAACATCTTGGTTGGAAACAAGAGCACAGAAGCAGTACTTGAAATAACTTACTTGGGGCCAACTTTAAAAACTGATGAGGATATAAC	85	80		NZ_FWWR01000009	NZ_FWWR0109_1259962.1:1
128	Peptoniphilus asaccharolyticus_2	NZ_FWWR0109_1082023.1	51-150	GAGGATTTTTGAAGATACATTGGAATACTGCTCCTGAAGTTGAAAGGCCGGCTCCAACCAAGATACCCGCTAATACTCTAGGTCCTCTAACTAATTTAAT	84	82		NZ_FWWR01000009	NZ_FWWR0109_1082023.1:50
129	Prevotella baroniae_1	NZ_AUFQ01000001_353375.1	93-192	GGCTTCCGCATGCAACACATACGGAAACGTAGTGTTCTCCTCACTCTCACACACATTGGGAAAGCCACTGGGCGTTCCGTTGTAGCCGTCGCTGATGATC	85	86		NZ_AUFQ01000001	NZ_AUFQ01000001_353375.1:92
130	Prevotella baroniae_2	NZ_AUFQ01000001_20380.1	17-116	CTCATCCTCAAGGTTGTAGACAAGAACAAGGGACTGGGTCTTGAAGAGCCCAACATCAAGCCGTAACCGACCAACGATTGGAGTGTAAAAGGTATCGTCT	85	85		NZ_AUFQ01000001	NZ_AUFQ01000001_20380.1:16
131	Prevotella copri_1	NZ_GG703852_255638.1	204-303	CTATCGGAATAAAATGGCCTATTGAAGGAGTTGAGGTGCTTACGTCAGAAAAAGACAGAACCAAGGCAAAGTCTTTCGAAGAGGCTGATTATTTCGAGTA	84	84		NZ_GG703852	NZ_GG703852_255638.1:203
132	Prevotella copri_2	NZ_GG703852_634599.1	115-214	GCATCGGCACCCGTATATTTTGTGATGATTCTTGCATAATGCTGTACCCCACGACTGTTTATGCTATCAACAGCAATATTATACGCCTTGATAAACTTGG	85	82		NZ_GG703852	NZ_GG703852_634599.1:114
133	Prevotella ihumii_1	NZ_LT706987_1583289.1	12-111	TGCACGACATAGGTATCTATCAATGCAACGCAGAGGGCATAGAATGTTACGGCACAGCCCCTTATATATGCCACGGACGCATAGGTGCTGAATTGCTAAG	85	86		NZ_LT706987	NZ_LT706987_1583289.1:11
134	Prevotella ihumii_2	NZ_LT706987_2295990.1	242-341	AATAGCGTACATTGCTGTATTCGTCACGCTTGTAAGGACGATAGGTATAGCGTTGAGCCTCGGTAGCATAGTGAGGACGGATTTCAGGAAGGTCTTCCAT	84	85		NZ_LT706987	NZ_LT706987_2295990.1:241
135	Prevotella stercorea_1	NZ_JH379450_155718.1	68-167	TAAGAACAACCGTGGCATGTCGCCGAAGGAGTATGCCGACGGAGTGATCACACAGCGCCAGGTGATCAAATCAAGAAAGAAAAAAGACTAACAACAAAAT	86	83		NZ_JH379450	NZ_JH379450_155718.1:67
136	Prevotella stercorea_2	NZ_JH379450_115146.1	1-100	AGCTACTGCGTTAGGCTCAAGGTCCTCACCTTCTTCAGTTTCAAACTTCTTTCCGTCGATAAAGAGGTGTACCTTGTAACCGCTTGCTTTTGCTGTACCG	85	85		NZ_JH379450	NZ_JH379450_115146.1:0
137	Roseburia intestinalis_1	FP929050_3616201.1	114-213	TATATCAGAGCGTTTATGGATATGATAAAGACGCCGGATGTCGATATGAGCCATATTACAAAAAGAAGCGTCGAAAATCAGTTTTACTCGGACCTCATCA	82	83		FP929050	FP929050_3616201.1:113
138	Roseburia intestinalis_2	FP929050_800300.1	253-352	CGCAAACAATTGAAAATAGCCGTATTGCGGTTATAATATAGAAAAGGTAATGTAACATAGCGGTACAAATGAAGGAGGAGTTTTAGTTTATGAAAGGAAG	80	81		FP929050	FP929050_800300.1:252
139	Ruminococcus faecis_1	NZ_BBDW01000001_84926.1	32-131	GGGAGAACACCCGCAGTATAAATTTAGTGATTTGACAATGACACTGTATTACACATTTTGCATATAAGAAACGAGGTAAAAAAGTATGAGTGAAGCAATG	83	80		NZ_BBDW01000001	NZ_BBDW01000001_84926.1:31
140	Ruminococcus faecis_2	NZ_BBDW01000001_224282.1	59-158	GGGAGTTTACGACAGAGCAAAACGTGAAGTTGAGTTGTTCTCAGATACGAAAAAAGGTACTGCGATGGGTGAAGTGAAGATGATACCGATCGACGCACCG	85	85		NZ_BBDW01000001	NZ_BBDW01000001_224282.1:58
141	Ruminococcus gauvreauii_1	NZ_AUDP01000001_250657.1	50-149	TGATAATGTGCAGGCTTCCCACACACTTTTCACGTATTTCATCCAGGATCTTATTCTGCTTCGTGATACCAAGTTTTCTGCAGATGCTCTGTATTTTCAT	86	82		NZ_AUDP01000001	NZ_AUDP01000001_250657.1:49
142	Ruminococcus gauvreauii_2	NZ_AUDP01000001_256336.1	102-201	TCCGATCATCTTCTTTTGGCTGTTCCATGTCGGTTAGACGTACCGTTTCTTCTTTCAGGCGCTGTCTCAGCGTCAGAATATCTATTTTCCCATTGTCTGT	85	86		NZ_AUDP01000001	NZ_AUDP01000001_256336.1:101
143	Ruminococcus gnavus_1	NZ_JAGQ0104_1951309.1	115-214	TGACACAGGCGAATATCGGTGATTTTACACTGAAAGATAATCTGGTTTTTCCTGTAATCTTAACAGGAATATCGTTTGTTTTTGCGGTACTTTCTGTGTG	82	82		NZ_JAGQ01000004	NZ_JAGQ0104_1951309.1:114
144	Ruminococcus gnavus_2	NZ_JAGQ0104_1877399.1	4-103	TGGAGATTGTAGAAAAGGCAGTGTATCGAAAAAGGGAAATCAGCAGTACCTATATCAGAGAGGCGCTGAAAGCCGGTAATGTGGAACTTGCAGAAAAGCT	84	85		NZ_JAGQ01000004	NZ_JAGQ0104_1877399.1:3
145	Ruminococcus torques_1	NZ_DS264345_298804.1	24-123	AGGTTTTAAAAATATGATGGAGTTAGTAACAGGAGGAAGCGGAAGCGGGAAATCCGCGTATGCAGAAGACAGGATCTGCGCATTGTATGAAGAATACCGT	85	85		NZ_DS264345	NZ_DS264345_298804.1:23
146	Ruminococcus torques_2	NZ_DS264345_365949.1	4-103	TAGCCATAATAATGCGTACTGCCTGATGTCGGGCGGGAAGAAAGGAGCATATGATGGAATCATATATGGAAATGCTTGCAAACCATGCAAAACATGCGGC	86	85		NZ_DS264345	NZ_DS264345_365949.1:3
147	Sporobacter termitidis_1	NZ_FQXV01000001_413348.1	5-104	TATTCGATCAACTTTTCAAGGTCGTCGAGTTTATGATTGATGATCTTTATATCGTTTTCTGCCATAGCGATTCGTTCGACAAGGTTGTTATGCTTTTCTA	80	84		NZ_FQXV01000001	NZ_FQXV01000001_413348.1:4
148	Sporobacter termitidis_2	NZ_FQXV01000001_408504.1	92-191	GCTGCGTGAAGAGGCGGATGTAGATCAGAAACGCGACGATGACGCCAAAGTCGATGGTACCGTTTTTCGTAAGGACGGCGCCGACGACGCAGACGGCCAC	85	86		NZ_FQXV01000001	NZ_FQXV01000001_408504.1:91
149	Streptococcus anginosus_1	NC_022239_605088.1	1-100	AGCTTTTGCGGATTATCAAATGGAAATTTCGTGGAGGTAGAAAGTGATGGGAAGAATCCTTTTTAGTTTAGTAATAGCGGCTATTTTTATTCTCAGCAGA	84	79		NC_022239	NC_022239_605088.1:0
150	Streptococcus anginosus_2	NC_022239_1732723.1	9-108	AATGCCGTTTATCCATCCAAAAGACGCGAGAATCTGCTTTATGCTCCTGATAAAAATCCGCCAACGGTCCATAAAGGTTACGTCCACTAGTGCCTTTGAT	85	86		NC_022239	NC_022239_1732723.1:8
151	Subdoligranulum variabile_1	NZ_GG704769_1870671.1	12-111	CTGACCAACACCGGCGTGTATGTGGTGGAGCCGAGGGTCGTGGATGAGATGAAAGACGGGGAAGTCATCGGATTCCCCGACGTGATCGAACGCTACCGCG	86	86		NZ_GG704769	NZ_GG704769_1870671.1:11
152	Subdoligranulum variabile_2	NZ_GG704769_1647670.1	52-151	CGCTGCCTGTGGTCAACACCAAATTCAAAGCCTTCGACCAGACCCGCTTTGACAAGGACCTGGAGATTGAGGTCCACAGTGCCATCCGCATCTGCCGCGG	85	85		NZ_GG704769	NZ_GG704769_1647670.1:51
153	Salinibacter ruber_1	CP000159_3334170.1	150-249	CGGGGCCGCGTGCGACAGGCGTTCTCCAAGATTATCTCGTACTTCCGGTCCCAGTCGGTCGCGGAGGACTACAAGGAGATCAGTGACGACGGGGGCTCGC	85	86		CP000159.1	CP000159_3334170.1:149
154	Salinibacter ruber_2	CP000159_334752.1	157-256	GACCCGGAAGCAGCGGGAACAGCATTTGAGGCAGGCCAACGCTCTTTTCGAGCACTCCCAAGAAGGGTTCCTACTTTTCGACTTGAAGCAGGATGAGGAC	86	85		CP000159.1	CP000159_334752.1:156
155	Rhizobium radiobacter_1	NZ_ASXY01000001_132127.1	203-302	GGTGCTAACGTCAGCAATCGCAAAGTCGGTGACGAGGTCACGGCCTTCAACATGCAGGGATCACACGCTGAACTTTGGGCAGTACCGGCAAACCACACCT	86	85		NZ_ASXY01000001.1	NZ_ASXY01000001_132127.1:202
156	Rhizobium radiobacter_2	NZ_ASXY01000001_137428.1	255-354	AATCGCTGCGCCCAGGCCCTTAGAAGCGCCAGTGACAACGGCGACTTTTCCTTTCAATCGATCAGTCATGATCCTTATCCTCTTGGCTTGCTTGTTGCGA	86	85		NZ_ASXY01000001.1	NZ_ASXY01000001_137428.1:254
157	Alicyclobacillus acidiphilus_1	NZ_BCQI01000001_104880.1	106-205	CGCGAACCCACGTCTGTTCGGTCTATCCCGTTCGCCGAACTCGCAGAGAGTCCTACGCGCTCAATCTTGTGTCCATGTCAAGTTCATGATCCCGAACAAA	86	85		NZ_BCQI01000001.1	NZ_BCQI01000001_104880.1:105
158	Alicyclobacillus acidiphilus_2	NZ_BCQI01000001_127866.1	147-246	TTCCAACATGATATTATACACCTTGCTCACGTCTTTTGGGGTAGTTTGTCCGTCAAACCGATTTTCTACATAACGCAAGTTCCATATGGCCAGATGATTG	83	84		NZ_BCQI01000001.1	NZ_BCQI01000001_127866.1:146
159	Human_ACTB	ACTB_1347.1	134-233	TCTTTGCGGATGTCCACGTCACACTTCATGATGGAGTTGAAGGTAGTTTCGTGGATGCCACAGGACTCCATGCCTGAGAGGGAAATGAGGGCAGGACTTA	86	86		ACTB	ACTB_1347.1:133	hits multiple loci at >94%
160	Human_GAPDH	GAPDH_2218.1	1-100	AGCTGCACCCTTTAGGGAGAAAACGCTTGTACACTCAGCATCATCAAACTCAAAGGGCAGGAGTAAAGGTCAGAAATTAACTGGACAGGGCAAGCCCACC	85	85		GAPDH	GAPDH_2218.1:0
161	Human_HDAC3	HDAC3_1113.1	190-289	TCTAAGTGCAAGGTAAAGGAGAGTTTTAATTTTAAGAAGAGTGACGTGGTATTATAAACCCATAGTGAAAGAATGGATGTGAAAGCAAAACAGGGCCCAA	82	84		HDAC3	HDAC3_1113.1:189
